# Supplementary material for: Experimental and Mathematical Model of Platelet Hemostasis Kinetics
Source: Cells. 2025 May 7;14(9):677. doi: 10.3390/cells14090677 (PMC12071887; doi:10.3390/cells14090677)
Supplement: Supplementary file 1 [file cells-14-00677-s001.zip]

Archive with 1 entries (1 files):
- cells-3620409-supplementary.pdf
